# Supplementary material for: Cytogenetic identification and molecular marker development for the novel stripe rust-resistant wheat–Thinopyrum intermedium translocation line WTT11
Source: aBIOTECH. 2021 Oct 11;2(4):343–56. doi: 10.1007/s42994-021-00060-3 (PMC9590478; doi:10.1007/s42994-021-00060-3)
Supplement: Supplementary file 1 — Supplementary file1 (DOCX 1057 kb) [file 42994_2021_60_MOESM1_ESM.xlsx]

## Sheet: Sheet1
Table S1 Nineteen Th. intermedium accessions and related information.
Accession number	Origin country	Reported chromosome numbers	Ploidy level
PI315065	Soviet Union	42	6×
PI325190	Russian Federation	42	6×
PI325191	Russian Federation	42	6×
PI380638	Iran	42	6×
PI380642	Iran	42	6×
PI401181	Iran	42	6×
PI401186	Iran	42	6×
PI401187	Iran	42	6×
PI401197	Iran	42	6×
PI401201	Iran	42	6×
PI401202	Iran	42	6×
PI401207	Iran	42	6×
PI401208	Iran	42	6×
PI401212	Iran	42	6×
PI401231	Iran	42	6×
PI401237	Iran	42	6×
PI440027	Russian Federation	42	6×
PI440029	Russian Federation	42	6×
PI440032	Russian Federation	42	6×
