# Supplementary material for: Cytogenetic identification and molecular marker development for the novel stripe rust-resistant wheat–Thinopyrum intermedium translocation line WTT11
Source: aBIOTECH. 2021 Oct 11;2(4):343–56. doi: 10.1007/s42994-021-00060-3 (PMC9590478; doi:10.1007/s42994-021-00060-3)
Supplement: Supplementary file 2 — Supplementary file2 (XLSX 9 kb) [file 42994_2021_60_MOESM2_ESM.xlsx]

## Sheet: Sheet1
Table S2 The sequence information and annealing temperatures of three diagnostic markers.
Marker name	Primer sequence (5'-3')	Annealing temperature (°C)
Xbarc1096 F	GCGTTCGCATATACGTCGTATACAT	54
Xbarc1096 R	GGTGGTGAAGAGGCATGCCCAACAAA
Xbarc187-1B-1F	GCAGTAAGGAAGGGGATCAA	51
Xbarc187-1B-1R	TGGTATTTCAGGTGGAGTTGTTT
D05-A4-1F	CCGATGGAGGACTTTGTAG	48
D05-A4-1F	GCTTACTTGTTGGACCTTG
