# Supplementary material for: Cytogenetic identification and molecular marker development for the novel stripe rust-resistant wheat–Thinopyrum intermedium translocation line WTT11
Source: aBIOTECH. 2021 Oct 11;2(4):343–56. doi: 10.1007/s42994-021-00060-3 (PMC9590478; doi:10.1007/s42994-021-00060-3)
Supplement: Supplementary file 3 — Supplementary file3 (XLSX 9 kb) [file 42994_2021_60_MOESM3_ESM.xlsx]

## Sheet: Sheet1
Table S3 The alien specific PCR-based markers of WTT11.
Marker name	Primer sequence (5'-3')	Annealing temperature (°C)
M-XNXY68-4F	TAGGGCTCAAAGCAACTGCAT	50
M-XNXY68-4R	TGTCTGATAGCCTTTAGGGAA
M-XNXY68-33F	TAAGGGGTGGATTCGTTGTT	46
M-XNXY68-33R	GTGTTTGAATCACAATTTGC
M-XNXY68-41F	TCCTGCTCCGAAGGAAAAAT	52
M-XNXY68-41R	AGGGTCCTGCTGAGGCTGTA
M-XNXY68-50F	TCAGCTTCAAACAAGGTCAAA	50
M-XNXY68-50R	TATCTGGTCCGTGCATTGACA
M-XNXY68-86F	CCATCGAATGGGTAAGGTTT	50
M-XNXY68-86R	TGTAATGTTCGTCCCCTGTCA
M-XNXY68-100F	TTCACTTCGCAATCAGCTT	45
M-XNXY68-100R	TTTTGCATTTCCTACCAATC
M-XNXY68-151F	TGAAGGTAAGTAACATTGAGC	47
M-XNXY68-151R	TCCTTTCCCACTTTCGTGTA
M-XNXY68-353F	AACAGACTTTTCATTCCGGC	51
M-XNXY68-353R	TTGCCATCCTTGTCCTTACTC
M-XNXY68-361F	AACAGACTTTTCATTCCGACG	50
M-XNXY68-361R	TGAAGTTTCTTGTGGCTCCA
M-XNXY68-390F	GAAGTTGAAGCTGGCAATGA	51
M-XNXY68-390R	GCTTGAAAGAGTTTTCACGGT
