# Supplementary material for: Cytogenetic identification and molecular marker development for the novel stripe rust-resistant wheat–Thinopyrum intermedium translocation line WTT11
Source: aBIOTECH. 2021 Oct 11;2(4):343–56. doi: 10.1007/s42994-021-00060-3 (PMC9590478; doi:10.1007/s42994-021-00060-3)
Supplement: Supplementary file 4 — Supplementary file4 (XLSX 11 kb) [file 42994_2021_60_MOESM4_ESM.xlsx]

## Sheet: Sheet1
Table S4 The information of validated KASP markers enable genotyping of Th. intermedium and common wheat.
Marker name	Primer sequence (5'-3')	Distribution of wheat chromosomes
Kasp-AX-109982268	GAAGGTGACCAAGTTCATGCTtgtctccgttgtagtagttgctT	6B
	GAAGGTCGGAGTCAACGGATTtgtctccgttgtagtagttgctC
	tagactttgatgaggcccgc
Kasp-AX-110591922	GAAGGTGACCAAGTTCATGCTaccctttgaagtcttgctccA	7B
	GAAGGTCGGAGTCAACGGATTaccctttgaagtcttgctccG
	ggacaatttgcagaaaccaagc
Kasp-AX-109425876	GAAGGTGACCAAGTTCATGCTgctttctcagacccaattgcA	6B
	GAAGGTCGGAGTCAACGGATTgctttctcagacccaattgcG
	attaacccgctctgtctggc
Kasp-AX-109889016	GAAGGTGACCAAGTTCATGCTtcaaggaaggtttgtttcttcatcA	6B
	GAAGGTCGGAGTCAACGGATTtcaaggaaggtttgtttcttcatcG
	actatcagtggccatctcgc
Kasp-AX-109497421	GAAGGTGACCAAGTTCATGCTcctgttgttacactgccctT	6B
	GAAGGTCGGAGTCAACGGATTcctgttgttacactgccctC
	gctcaaggagcgttttccct
Kasp-AX-110100871	GAAGGTGACCAAGTTCATGCTtgtatgaactgtagcttgtccaaaA	6B
	GAAGGTCGGAGTCAACGGATTtgtatgaactgtagcttgtccaaaG
	acgaaaaagagaaggggttggt
Kasp-AX-110531223	GAAGGTGACCAAGTTCATGCTtgcagtagatgaagatttgtaacT	6B
	GAAGGTCGGAGTCAACGGATTtgcagtagatgaagatttgtaacC
	ctgaggacagaactttgagca
Kasp-AX-94462774	GAAGGTGACCAAGTTCATGCTaacctggtgaactagatcatgtaT	6B
	GAAGGTCGGAGTCAACGGATTaacctggtgaactagatcatgtaC
	aagtcaaagcctacctttaggg
Kasp-AX-109902415	GAAGGTGACCAAGTTCATGCTactcctagtgacttagtaccacT	6A
	GAAGGTCGGAGTCAACGGATTactcctagtgacttagtaccacC
	aggtacaatcgcaccactgt
Kasp-AX-110563206	GAAGGTGACCAAGTTCATGCTaatcaaaaagaggatgaaaccgaA	6B
	GAAGGTCGGAGTCAACGGATTaatcaaaaagaggatgaaaccgaG
	acagttggtttctgtgaccgt
Kasp-AX-111012571	GAAGGTGACCAAGTTCATGCTgcatccagaaggtaaccactT	7A
	GAAGGTCGGAGTCAACGGATTgcatccagaaggtaaccactG
	aacgggtgtgcctactttgt
Kasp-AX-108815159	GAAGGTGACCAAGTTCATGCTggatatcaggtttgctcaatgcT	2A
	GAAGGTCGGAGTCAACGGATTggatatcaggtttgctcaatgcC
	tgtgacagcaaaagaaggaataaaa
Kasp-AX-110940414	GAAGGTGACCAAGTTCATGCTttgatatcttcattctccattggT	1A
	GAAGGTCGGAGTCAACGGATTttgatatcttcattctccattggC
	agcgaaaacttttgaagtggga
Kasp-AX-89565976	GAAGGTGACCAAGTTCATGCTtccaggttgaagatcacctcatttA	5A
	GAAGGTCGGAGTCAACGGATTtccaggttgaagatcacctcatttG
	gaacgcaacttggcaaccaa
Kasp-AX-110077205	GAAGGTGACCAAGTTCATGCTtgcttggaaaagaatcagctgA	3B
	GAAGGTCGGAGTCAACGGATTtgcttggaaaagaatcagctgG
	gggacattgtttttagctttagacg
Kasp-AX-110968558	GAAGGTGACCAAGTTCATGCTccgacacgggaatatattcatgA	1A
	GAAGGTCGGAGTCAACGGATTccgacacgggaatatattcatgG
	tgtggcccaaacaatcacag
Kasp-AX-111449936	GAAGGTGACCAAGTTCATGCTggactgcgctttaattgtaggA	1D
	GAAGGTCGGAGTCAACGGATTggactgcgctttaattgtaggG
	agctacaactaggtaaatgtggt
Kasp-AX-111530626	GAAGGTGACCAAGTTCATGCTtgagtcgttgttgtttggcA	3D
	GAAGGTCGGAGTCAACGGATTtgagtcgttgttgtttggcG
	caccttctgtggctctgaact
Kasp-AX-94497485	GAAGGTGACCAAGTTCATGCTagacaagactggggatgagT	7D
	GAAGGTCGGAGTCAACGGATTagacaagactggggatgagG
	tgatcggtctcaacaaaccca
Kasp-AX-109538133	GAAGGTGACCAAGTTCATGCTttgactcgagtgagacggtT	3B
	GAAGGTCGGAGTCAACGGATTttgactcgagtgagacggtC
	tgtgacagcgggtggaattt
Annotation: FAM fluorescence-labeled primer matched with the tail sequence GAAGGTGACCAAGTTCATGCT, and VIC fluorescence-labeled primer matched with the GAAGGTCGGAGTCAACGGATT tail.
